# Supplementary material for: Phytochemical Analysis and In Vivo Anticancer Effect of Becium grandiflorum: Isolation and Characterization of a Promising Cytotoxic Diterpene
Source: Nutrients. 2025 Mar 27;17(7):1164. doi: 10.3390/nu17071164 (PMC11990180; doi:10.3390/nu17071164)
Supplement: Supplementary file 1 [file nutrients-17-01164-s001.zip]

Archive with 1 entries (1 files):
- nutrients-3502657-supplementary.pdf
